# Supplementary material for: Applications and accuracy of 3D‐printed surgical guides in traumatology and orthopaedic surgery: A systematic review and meta‐analysis
Source: J Exp Orthop. 2024 Aug 12;11(3):e12096. doi: 10.1002/jeo2.12096 (PMC11317891; doi:10.1002/jeo2.12096)
Supplement: Supplementary file 2 — Appendix 2. Quality Assessment Tool for Quantitative Studies by Effective Public Health Practice Project Canada. [file JEO2-11-e12096-s002.xlsx]

## Sheet: Tabelle1
Quality Assessment Tool for Quantitative Studies by Effective Public Health Practice Project Canada
Authors, Year	A	B	C	D	E	F	Rating
Boonen et al., 2017	2	2	1	3	1	1	Moderate
Chaouche et al., 2019	2	2	1	2	1	1	Strong
Crane et al., 2014	2	2	1	2	1	1	Strong
Cui et al., 2021	1	1	1	2	1	1	Strong
Dallalana et al., 2016	3	2	1	2	1	1	Moderate
Dasari et al., 2023	1	1	1	1	1	1	Strong
De Vloo et al., 2017	1	1	1	3	1	1	Moderate
Ferretti et al., 2021	3	2	1	3	1	1	Weak
Fucentese et al., 2020	2	2	1	2	1	1	Strong
Fujita et al., 2021	2	2	1	2	1	1	Strong
Gauci et al., 2016	3	2	1	2	1	1	Moderate
Hananouchi et al., 2009	3	2	1	3	1	1	Weak
Hendel et al., 2012	1	1	1	2	1	1	Strong
Jacquet et al., 2020	2	2	1	3	1	1	Moderate
Kerens et al., 2018	1	2	1	3	1	1	Moderate
Kwak et al., 2022	2	2	1	2	1	1	Strong
Marcoin et al., 2020	3	3	1	2	1	1	Weak
Matsukawa et al., 2019	2	2	1	3	1	1	Moderate
Mohar et al., 2022	1	2	1	3	1	1	Moderate
Ng et al., 2014	1	2	1	3	1	1	Moderate
Parratte et al., 2013	2	1	1	1	1	1	Strong
Pijpker et al., 2020	2	2	1	3	1	1	Moderate
Roh et al., 2013	1	2	1	3	1	1	Moderate
Sariali et al., 2019	1	1	1	2	1	1	Strong
Small et al., 2014	1	1	1	3	1	1	Moderate
Spencer-Gardner et al., 2016	2	2	1	3	1	1	Moderate
Sun et al., 2019	2	2	1	2	1	1	Strong
Van Genechten et al., 2023	1	2	1	3	1	1	Moderate
Verborgt et al., 2018	3	2	1	2	1	1	Moderate
Vervaecke et al., 2021	3	2	1	2	1	1	Moderate
Wang et al., 2019	2	2	1	3	1	1	Moderate
Yamamura et al., 2017	3	2	1	2	1	1	Moderate
Yamamura et al., 2020	2	2	1	3	1	1	Moderate
